# Supplementary material for: Exposure of Keratinocytes to Candida Albicans in the Context of Atopic Milieu Induces Changes in the Surface Glycosylation Pattern of Small Extracellular Vesicles to Enhance Their Propensity to Interact With Inhibitory Siglec Receptors
Source: Front Immunol. 2022 Jun 9;13:884530. doi: 10.3389/fimmu.2022.884530 (PMC9248261; doi:10.3389/fimmu.2022.884530)
Supplement: Supplementary file 8 [file Table_2.xlsx]

## Sheet: Protein list
Table S2. Lists of proteins included in the STRING/Cytoscape analysis.
PPRs	Glycosylation enzymes	Glycosylation enzymes that interact with Candida-specific PRR	IL-4/IL-13 signalling pathway proteins	IL-22 signalling pathway proteins	TSLP signalling pathway proteins
TLR4	PIGA	LARGE	STAT6	BCL2	IL7R
MRC1	PIGM	ST8SIA2	STAT3	BCL2L1	CRLF2
CLEC7A	PIGV	MGAT5	IL4	MAPK1	STAT3
SCARF1	PIGB	B4GALT1	IL4R	MAPK3	TSLP
ITGAM	PIGZ	A4GALT	JAK2	FOS
ITGB2	PGAP4	C1GALT1C1	IL2RG	IL10RA
CLEC6A	UGT8	FUT4	JAK3	IL10RB
CD209	UGCG	GCNT2	JAK1	IL22RA1
LGALS3	B4GALT5	B3GAT1	IRF4	IL22RA2
CLEC4D	B4GALT6	ST6GAL1	HSP90AA1	JAK1
CLEC4E	B3GALNT1	C1GALT1	CDKN1A	JUN
TLR7	A4GALT		VIM	MAPK10
NLRC4	B4GALNT1		MCL1	MAPK8
NLRP10	B3GNT5		PIK3R1	MAPK9
	DPAGT1		RHOU	MYC
	ALG13		NOS2	SOCS3
	ALG14		FSCN1	STAT1
	ALG1		AKT1	STAT3
	ALG2		SOCS3	STAT5A
	ALG11		STAT1	STAT5B
	DPM1		IL13RA1	TYK2
	UGGT1		TYK2	IL17A
	UGGT2		IL13	IL22
	ALG3		SOCS1
	ALG5		SOCS5
	ALG9		CD36
	ALG12		CXCL8
	ALG6		IL1B
	ALG8		IL1A
	ALG10		CCL2
	ALG10B		IL6
	STT3A		TNF
	STT3B		HMOX1
	MGAT1		BATF
	FUT8		RORA
	MGAT2		TWIST1
	MGAT3		CEBPD
	MGAT5		HIF1A
	MGAT4A		PIM1
	MGAT4B		FOXO1
	MGAT4C		RORC
	MGAT4D		SOX2
	GALNT1		CCND1
	GALNT2		FOXO3
	GALNT3		JUNB
	GALNT4		ZEB1
	GALNT5		NANOG
	GALNT6		FOS
	GALNT7		BCL6
	GALNT8		BIRC5
	GALNT9		MYC
	GALNT10		POU2F1
	GALNT11		ALOX15
	GALNT12		HSPA8
	GALNT13		HSP90B1
	GALNT14		MAOA
	GALNT15		TP53
	GALNT16		NDN
	GALNTL6		BCL2
	GALNT18		BCL2L1
	GALNT17		IL12A
	GALNTL5		IL12B
	C1GALT1		PTGS2
	C1GALT1C1		ICAM1
	GCNT1		IL23R
	GCNT3		IL6R
	GCNT4		TNFRSF1B
	B3GNT6		S1PR1
	POFUT1		MUC1
	POFUT2		FCER2
	B3GLCT		ITGAM
	LFNG		ITGB2
	MFNG		VCAM1
	RFNG		ITGB1
	POMT1		ITGAX
	POMT2		CCL11
	POMGNT1		IL13RA2
	MGAT5B		FASLG
	POMGNT2		GATA3
	B3GALNT2		ALOX5
	FKRP		IL18
	FKTN		IL17F
	B4GAT1		LIF
	RXYLT1		TGFB1
	LARGE1		MMP9
	LARGE2		FGF2
	TMTC1		TIMP1
	TMTC2		VEGFA
	TMTC3		IL23A
	TMTC4		SAA1
	DPY19L1		OSM
	DPY19L2		MMP3
	DPY19L3		LCN2
	DPY19L4		HGF
	POGLUT1		IL10
	POGLUT2		IL17A
	POGLUT3		MMP2
	GXYLT1		LBP
	GXYLT2		POMC
	XXYLT1		MMP1
	XYLT1		OPRM1
	XYLT2		OPRD1
	B4GALT7		FN1
	B3GALT6		LAMA5
	B3GAT3		COL1A2
	CSGALNACT1		F13A1
	CSGALNACT2		CCL22
	CHPF		ANXA1
	CHPF2		IL13
	CHSY1
	CHSY3
	EXT1
	EXT2
	EXTL1
	EXTL2
	EXTL3
	COLGALT1
	COLGALT2
	OGT
	EOGT
	B3GALT1
	B3GALT2
	B3GALT4
	B3GALT5
	B3GNT2
	B3GNT3
	B3GNT4
	B3GNT7
	B3GNT8
	B3GNT9
	B4GALNT3
	B4GALNT4
	B4GALT1
	B4GALT2
	B4GALT3
	B4GALT4
	GCNT2
	GCNT7
	A4GNT
	ABO
	B3GAT1
	B3GAT2
	B4GALNT2
	FUT1
	FUT10
	FUT11
	FUT2
	FUT3
	FUT4
	FUT5
	FUT6
	FUT7
	FUT9
	ST3GAL1
	ST3GAL2
	ST3GAL3
	ST3GAL4
	ST3GAL5
	ST3GAL6
	ST6GAL1
	ST6GAL2
	ST6GALNAC1
	ST6GALNAC2
	ST6GALNAC3
	ST6GALNAC4
	ST6GALNAC5
	ST6GALNAC6
	ST8SIA1
	ST8SIA2
	ST8SIA3
	ST8SIA4
	ST8SIA5
	ST8SIA6
	CHST1
	CHST10
	CHST11
	CHST12
	CHST13
	CHST14
	CHST15
	CHST2
	CHST3
	CHST4
	CHST5
	CHST6
	CHST7
	CHST8
	CHST9
	GAL3ST1
	GAL3ST2
	GAL3ST3
	GAL3ST4
	HS2ST1
	HS3ST1
	HS3ST2
	HS3ST3A1
	HS3ST3B1
	HS3ST4
	HS3ST5
	HS3ST6
	HS6ST1
	HS6ST2
	HS6ST3
	NDST1
	NDST2
	NDST3
	NDST4
	UST
	DSEL
	DSE
	GLCE
	TPST1
	TPST2
